# Supplementary material for: CRISPR/Cas9-Induced Knockout of miR-24 Reduces Cholesterol and Monounsaturated Fatty Acid Content in Primary Goat Mammary Epithelial Cells
Source: Foods. 2022 Jul 7;11(14):2012. doi: 10.3390/foods11142012 (PMC9316712; doi:10.3390/foods11142012)
Supplement: Supplementary file 1 [file foods-11-02012-s001.zip]

Archive with 1 entries (1 files):
- foods-1723507-supplementary.pdf
